# Supplementary material for: Effect of High-Temperature Stress on Fatty Acid Composition and Undecylprodiginine Biosynthesis in Streptomyces coelicolor M511
Source: Microorganisms. 2025 Nov 1;13(11):2520. doi: 10.3390/microorganisms13112520 (PMC12654105; doi:10.3390/microorganisms13112520)
Supplement: Supplementary file 1 [file microorganisms-13-02520-s001.zip › Revision_Supplementary Table S5.xlsx]

## Sheet: Sheet1
Supplementary Table S5. Statistical analysis of prodiginine in Streptomyces coelicolor M511 under different temperature and amino acid supplementation conditions.
Ordinary one-way ANOVA					Brown-Forsythe test
F	p value	p value summary	Significant diff. among means	R² (coefficient of determination)	F (DFn, DFd)	p value	p value summary	Are SDs significantly different
63.34	<0.0001	****	Yes	0.962	0.2235 (4, 10)	0.9191	ns	No
Ordinary one-way ANOVA and Brown–Forsythe tests were performed using GraphPad Prism version 10.6.1.
*, p < 0.05; **, p < 0.01; ***, p < 0.001; ***, p < 0.0001; ns, not significant.
