# Supplementary material for: Effect of High-Temperature Stress on Fatty Acid Composition and Undecylprodiginine Biosynthesis in Streptomyces coelicolor M511
Source: Microorganisms. 2025 Nov 1;13(11):2520. doi: 10.3390/microorganisms13112520 (PMC12654105; doi:10.3390/microorganisms13112520)
Supplement: Supplementary file 1 [file microorganisms-13-02520-s001.zip › Revision_Supplementary Table S6.xlsx]

## Sheet: Sheet1
Supplementary Table S6. Dunnett’s multiple comparisons test of prodiginine in Streptomyces coelicolor M511 under different temperature and amino acid supplementation conditions.
Comparison set	Mean Diff.	95.00% CI of diff.	Below threshold	Summary	Adjusted p value	Mean 1	Mean 2	Mean Diff.	SE of diff.	n1	n2	q	DF
30 °C vs. 37 °C	333.5	266.9 to 400.2	Yes	****	<0.0001	468.9	135.3	333.5	23.05	3	3	14.47	10
30 °C vs. Leucine	266.2	199.5 to 332.8	Yes	****	<0.0001	468.9	202.7	266.2	23.05	3	3	11.55	10
30 °C vs. Isoleucine	192.9	126.3 to 259.6	Yes	****	<0.0001	468.9	275.9	192.9	23.05	3	3	8.369	10
30 °C vs. Valine	277.8	211.2 to 344.4	Yes	****	<0.0001	468.9	191	277.8	23.05	3	3	12.05	10
Ordinary one-way ANOVA and Brown–Forsythe tests were performed using GraphPad Prism version 10.6.1.
*, p < 0.05; **, p < 0.01; ***, p < 0.001; ***, p < 0.0001; ns, not significant.
