# Supplementary material for: Effect of High-Temperature Stress on Fatty Acid Composition and Undecylprodiginine Biosynthesis in Streptomyces coelicolor M511
Source: Microorganisms. 2025 Nov 1;13(11):2520. doi: 10.3390/microorganisms13112520 (PMC12654105; doi:10.3390/microorganisms13112520)
Supplement: Supplementary file 1 [file microorganisms-13-02520-s001.zip › Revision_Supplementary Table S7.xlsx]

## Sheet: Sheet1
Supplementary Table S7. Statistical analysis of fatty acid profiles in Streptomyces coelicolor M511 under different temperature and amino acid supplementation conditions.
Fatty acids	Ordinary one-way ANOVA					Brown-Forsythe test
	F	p value	p value summary	Significant diff. among means	R² (coefficient of determination)	F (DFn, DFd)	p value	p value summary	Are SDs significantly different
10-methyl-dodecanoic acid (aiC13)	1.567	0.2567	ns	No	0.3854	1.404 (4, 10)	0.3014	ns	No
12-methyl-tridecanoic acid (iC14)	9.019	0.0024	**	Yes	0.783	2.419 (4, 10)	0.1173	ns	No
13-methyl-tetradecanoic acid (iC15)	45	<0.0001	****	Yes	0.9474	0.6341 (4, 10)	0.6496	ns	No
12-methyl-tetradecanoic acid (aiC15)	28	<0.0001	****	Yes	0.918	0.6955 (4, 10)	0.612	ns	No
14-methyl-pentadecanoic acid (iC16)	9.539	0.0019	**	Yes	0.7923	0.9373 (4, 10)	0.481	ns	No
15-methyl-hexadecanoic acid (iC17)	48.74	<0.0001	****	Yes	0.9512	0.7662 (4, 10)	0.5709	ns	No
14-methyl-hexadecanoic acid (aiC17)	143.4	<0.0001	****	Yes	0.9829	0.7586 (4, 10)	0.5752	ns	No
Hexadecanoic acid (Palmitic acid) (C16)	36.5	<0.0001	****	Yes	0.9359	0.3749 (4, 10)	0.8215	ns	No
Ordinary one-way ANOVA and Brown–Forsythe tests were performed using GraphPad Prism version 10.6.1.
*, p < 0.05; **, p < 0.01; ***, p < 0.001; ***, p < 0.0001; ns, not significant.
