# Supplementary material for: Effect of High-Temperature Stress on Fatty Acid Composition and Undecylprodiginine Biosynthesis in Streptomyces coelicolor M511
Source: Microorganisms. 2025 Nov 1;13(11):2520. doi: 10.3390/microorganisms13112520 (PMC12654105; doi:10.3390/microorganisms13112520)
Supplement: Supplementary file 1 [file microorganisms-13-02520-s001.zip › Revision_Supplementary Table S8.xlsx]

## Sheet: Sheet1
Supplementary Table S8. Dunnett’s multiple comparisons test of fatty acid profiles in Streptomyces coelicolor M511 under different temperature and amino acid supplementation conditions.
Fatty acids	Dunnett's multiple comparisons test
	Comparison set	Mean Diff.	95.00% CI of diff.	Below threshold	Summary	Adjusted p value	Mean 1	Mean 2	Mean Diff.	SE of diff.	n1	n2	q	DF
10-methyl-dodecanoic acid (aiC13)	30 °C vs. 37 °C	-1.56	-4.379 to 1.259	No	ns	0.3639	0.8867	2.447	-1.56	0.9752	3	3	1.6	10
	30 °C vs. Leucine	-1.083	-3.902 to 1.735	No	ns	0.6479	0.8867	1.97	-1.083	0.9752	3	3	1.111	10
	30 °C vs. Isoleucine	-1.077	-3.895 to 1.742	No	ns	0.6523	0.8867	1.963	-1.077	0.9752	3	3	1.104	10
	30 °C vs. Valine	0.5167	-2.302 to 3.335	No	ns	0.9532	0.8867	0.37	0.5167	0.9752	3	3	0.5298	10
12-methyl-tridecanoic acid (iC14)	30 °C vs. 37 °C	-0.5267	-6.796 to 5.743	No	ns	0.9972	10.8	11.33	-0.5267	2.169	3	3	0.2428	10
	30 °C vs. Leucine	4.26	-2.010 to 10.53	No	ns	0.2169	10.8	6.543	4.26	2.169	3	3	1.964	10
	30 °C vs. Isoleucine	9.35	3.080 to 15.62	Yes	**	0.0051	10.8	1.453	9.35	2.169	3	3	4.311	10
	30 °C vs. Valine	-1.95	-8.220 to 4.320	No	ns	0.7811	10.8	12.75	-1.95	2.169	3	3	0.899	10
13-methyl-tetradecanoic acid (iC15)	30 °C vs. 37 °C	-10.14	-14.45 to -5.834	Yes	***	0.0002	5.193	15.34	-10.14	1.491	3	3	6.804	10
	30 °C vs. Leucine	-15.67	-19.98 to -11.36	Yes	****	<0.0001	5.193	20.87	-15.67	1.491	3	3	10.51	10
	30 °C vs. Isoleucine	1.043	-3.266 to 5.353	No	ns	0.8886	5.193	4.15	1.043	1.491	3	3	0.6998	10
	30 °C vs. Valine	-4.003	-8.313 to 0.3060	No	ns	0.0698	5.193	9.197	-4.003	1.491	3	3	2.685	10
12-methyl-tetradecanoic acid (aiC15)	30 °C vs. 37 °C	2.34	-6.707 to 11.39	No	ns	0.8654	20.94	18.6	2.34	3.13	3	3	0.7477	10
	30 °C vs. Leucine	9.533	0.4865 to 18.58	Yes	*	0.0388	20.94	11.41	9.533	3.13	3	3	3.046	10
	30 °C vs. Isoleucine	-18.29	-27.34 to -9.246	Yes	***	0.0006	20.94	39.23	-18.29	3.13	3	3	5.845	10
	30 °C vs. Valine	11.04	1.993 to 20.09	Yes	*	0.0177	20.94	9.9	11.04	3.13	3	3	3.527	10
14-methyl-pentadecanoic acid (iC16)	30 °C vs. 37 °C	28.74	10.63 to 46.85	Yes	**	0.0034	45.97	17.23	28.74	6.264	3	3	4.588	10
	30 °C vs. Leucine	19.09	0.9861 to 37.20	Yes	*	0.0387	45.97	26.88	19.09	6.264	3	3	3.048	10
	30 °C vs. Isoleucine	27.82	9.716 to 45.93	Yes	**	0.0042	45.97	18.15	27.82	6.264	3	3	4.442	10
	30 °C vs. Valine	2.523	-15.58 to 20.63	No	ns	0.9818	45.97	43.45	2.523	6.264	3	3	0.4028	10
15-methyl-hexadecanoic acid (iC17)	30 °C vs. 37 °C	-4.64	-7.647 to -1.633	Yes	**	0.0041	8.243	12.88	-4.64	1.04	3	3	4.46	10
	30 °C vs. Leucine	-6.013	-9.021 to -3.006	Yes	***	0.0006	8.243	14.26	-6.013	1.04	3	3	5.78	10
	30 °C vs. Isoleucine	6.3	3.293 to 9.307	Yes	***	0.0004	8.243	1.943	6.3	1.04	3	3	6.055	10
	30 °C vs. Valine	2.923	-0.08410 to 5.931	No	ns	0.057	8.243	5.32	2.923	1.04	3	3	2.81	10
14-methyl-hexadecanoic acid (aiC17)	30 °C vs. 37 °C	-6.2	-9.495 to -2.905	Yes	***	0.001	1.593	7.793	-6.2	1.14	3	3	5.438	10
	30 °C vs. Leucine	-6.42	-9.715 to -3.125	Yes	***	0.0007	1.593	8.013	-6.42	1.14	3	3	5.631	10
	30 °C vs. Isoleucine	-25.21	-28.51 to -21.91	Yes	****	<0.0001	1.593	26.8	-25.21	1.14	3	3	22.11	10
	30 °C vs. Valine	-5.08	-8.375 to -1.785	Yes	**	0.0041	1.593	6.673	-5.08	1.14	3	3	4.456	10
Hexadecanoic acid (Palmitic acid) (C16)	30 °C vs. 37 °C	-8.003	-10.43 to -5.579	Yes	****	<0.0001	6.37	14.37	-8.003	0.8386	3	3	9.543	10
	30 °C vs. Leucine	-3.693	-6.117 to -1.269	Yes	**	0.0044	6.37	10.06	-3.693	0.8386	3	3	4.404	10
	30 °C vs. Isoleucine	0.06333	-2.361 to 2.487	No	ns	>0.9999	6.37	6.307	0.06333	0.8386	3	3	0.07552	10
	30 °C vs. Valine	-5.967	-8.391 to -3.543	Yes	***	0.0001	6.37	12.34	-5.967	0.8386	3	3	7.115	10
Ordinary one-way ANOVA and Dunnett's multiple comparisons test were performed using GraphPad Prism version 10.6.1.
*, p < 0.05; **, p < 0.01; ***, p < 0.001; ***, p < 0.0001; ns, not significant.
