# Supplementary material for: Effect of High-Temperature Stress on Fatty Acid Composition and Undecylprodiginine Biosynthesis in Streptomyces coelicolor M511
Source: Microorganisms. 2025 Nov 1;13(11):2520. doi: 10.3390/microorganisms13112520 (PMC12654105; doi:10.3390/microorganisms13112520)
Supplement: Supplementary file 1 [file microorganisms-13-02520-s001.zip › Supplementary Table S1.xlsx]

## Sheet: Sheet1
Supplementary Table S1. HPLC mobile phase gradient time-table
Time (min)	Mobile phase A (%)	Mobile phase B (%)
0	100	0
5	100	0
20	0	100
25	0	100
30	100	0
40	100	0
