# Supplementary material for: Effect of High-Temperature Stress on Fatty Acid Composition and Undecylprodiginine Biosynthesis in Streptomyces coelicolor M511
Source: Microorganisms. 2025 Nov 1;13(11):2520. doi: 10.3390/microorganisms13112520 (PMC12654105; doi:10.3390/microorganisms13112520)
Supplement: Supplementary file 1 [file microorganisms-13-02520-s001.zip › Supplementary Table S3.xlsx]

## Sheet: Sheet1
Supplementary Table S3. Parameters for undecylprodiginine analysis on LC-MS
MS option	Setting value
Gas temperature	275 °C
Drying Gas	11 L
Nebulizer	35 psi
Sheath gas temperature	375 °C
Sheath Gas Flow	11 L/min
Capillary voltage	3750 V
Fragementor	140 V
Skimmer voltage	60 V
