# Supplementary material for: Effect of High-Temperature Stress on Fatty Acid Composition and Undecylprodiginine Biosynthesis in Streptomyces coelicolor M511
Source: Microorganisms. 2025 Nov 1;13(11):2520. doi: 10.3390/microorganisms13112520 (PMC12654105; doi:10.3390/microorganisms13112520)
Supplement: Supplementary file 1 [file microorganisms-13-02520-s001.zip › Supplementary Table S4.xlsx]

## Sheet: Sheet1
Supplementary Table S4. Parameters for fatty acid analysis on GC-MS
Parameter	Setting value
Split mode	1 : 10 split ratio
Oven temperature (start)	60 °C, 1 min
First ramp	10 °C/min-1 until 250 °C
Oven temperature (end)	250 °C, 10 min
Injector temperature	250 °C
Transfer line temperature	220 °C
Ion source temperature	230 °C
